# Supplementary material for: TSG Extends the Longevity of Caenorhabditis elegans by Targeting the DAF-16/SKN-1/SIR-2.1-Mediated Mitochondrial Quality Control Process
Source: Antioxidants (Basel). 2024 Sep 4;13(9):1086. doi: 10.3390/antiox13091086 (PMC11428426; doi:10.3390/antiox13091086)
Supplement: Supplementary file 1 [file antioxidants-13-01086-s001.zip]

Archive with 1 entries (1 files):
- antioxidants-3111734-supplementary.pdf
